# Supplementary material for: Building Up a Piperazine Ring from a Primary Amino Group via Catalytic Reductive Cyclization of Dioximes
Source: Int J Mol Sci. 2023 Jul 22;24(14):11794. doi: 10.3390/ijms241411794 (PMC10380651; doi:10.3390/ijms241411794)
Supplement: Supplementary file 1 [file ijms-24-11794-s001.zip]

Archive with 1 entries (1 files):
- ijms-2515767-supplementary.pdf
